# Supplementary material for: Real-Life Experience with Oral Eliglustat in Patients with Gaucher Disease Previously Treated with Enzyme Replacement Therapy
Source: J Clin Med. 2022 Oct 24;11(21):6265. doi: 10.3390/jcm11216265 (PMC9659144; doi:10.3390/jcm11216265)
Supplement: Supplementary file 1 [file jcm-11-06265-s001.zip]

Archive with 1 entries (1 files):
- jcm-1908533-supplementary.pdf
